# Supplementary material for: Investigating the Antibacterial, Antioxidant, and Anti-Inflammatory Properties of a Lycopene Selenium Nano-Formulation: An In Vitro and In Vivo Study
Source: Pharmaceuticals (Basel). 2024 Nov 27;17(12):1600. doi: 10.3390/ph17121600 (PMC11679940; doi:10.3390/ph17121600)
Supplement: Supplementary file 1 [file pharmaceuticals-17-01600-s001.zip]

Archive with 1 entries (1 files):
- pharmaceuticals-3261349-supplementary.pdf
